# Supplementary material for: Patients with Systemic Juvenile Idiopathic Arthritis (SJIA) Show Differences in Autoantibody Signatures Based on Disease Activity
Source: Biomolecules. 2023 Sep 15;13(9):1392. doi: 10.3390/biom13091392 (PMC10527260; doi:10.3390/biom13091392)
Supplement: Supplementary file 1 [file biomolecules-13-01392-s001.zip]

Archive with 2 entries (2 files):
- supplementary_figures_KRAINER.pdf
- supplementary_tables_KRAINER.xlsx
